# Supplementary material for: Context-Based Development to Promote Physical Activity Among Working-Age Populations: Participatory Action Research and Pilot Test
Source: Int J Environ Res Public Health. 2026 Jan 8;23(1):87. doi: 10.3390/ijerph23010087 (PMC12841169; doi:10.3390/ijerph23010087)
Supplement: Supplementary file 1 [file ijerph-23-00087-s001.zip]

Archive with 1 entries (1 files):
- ijerph-4015546-supplementary.pdf
